# Supplementary material for: Case report: Thrombolysis in patients with acute ischemic stroke and cerebral cavernous malformation
Source: Front Neurol. 2023 Dec 18;14:1281412. doi: 10.3389/fneur.2023.1281412 (PMC10758226; doi:10.3389/fneur.2023.1281412)
Supplement: Supplementary file 1 [file Data_Sheet_1.zip]

Archive with 2 entries (2 files):
- fneur.2023.1281412 - Datasheet attached/Data Sheet 2 (1).pdf
- fneur.2023.1281412 - Datasheet attached/Data Sheet 2.pdf
